# Supplementary material for: Computer Modeling of Alzheimer’s Disease—Simulations of Synaptic Plasticity and Memory in the CA3-CA1 Hippocampal Formation Microcircuit
Source: Molecules. 2019 May 17;24(10):1909. doi: 10.3390/molecules24101909 (PMC6571632; doi:10.3390/molecules24101909)
Supplement: Supplementary file 1 [file molecules-24-01909-s001.zip]

Archive with 2 entries (2 files):
- Supplementary material/Control model.mp4
- Supplementary material/Pathology model.mp4
